# Supplementary material for: Evaluation of a Fast Test Based on Biometric Signals to Assess Mental Fatigue at the Workplace—A Pilot Study
Source: Int J Environ Res Public Health. 2021 Nov 12;18(22):11891. doi: 10.3390/ijerph182211891 (PMC8621458; doi:10.3390/ijerph182211891)
Supplement: Supplementary file 1 [file ijerph-18-11891-s001.zip]

Archive with 1 entries (1 files):
- ijerph-1389272-supplementary.pdf
